# Supplementary material for: Dissecting the Nuclear Import of the Ribosomal Protein Rps2 (uS5)
Source: Biomolecules. 2023 Jul 14;13(7):1127. doi: 10.3390/biom13071127 (PMC10377357; doi:10.3390/biom13071127)
Supplement: Supplementary file 1 [file biomolecules-13-01127-s001.zip]

Archive with 2 entries (2 files):
- SupplementaryData.pdf
- SupplementaryTable3.xlsx
